# Supplementary material for: The Effectiveness of Preoperative Outpatient and Home Rehabilitation and the Impact on the Results of Hip Arthroplasty: Introductory Report
Source: Healthcare (Basel). 2024 Jan 26;12(3):327. doi: 10.3390/healthcare12030327 (PMC10855594; doi:10.3390/healthcare12030327)
Supplement: Supplementary file 1 [file healthcare-12-00327-s001.zip]

Archive with 1 entries (1 files):
- healthcare-2773832-supplementary.pdf
